# Supplementary material for: Structural Insights into the PorK and PorN Components of the Porphyromonas gingivalis Type IX Secretion System
Source: PLoS Pathog. 2016 Aug 10;12(8):e1005820. doi: 10.1371/journal.ppat.1005820 (PMC4980022; doi:10.1371/journal.ppat.1005820)
Supplement: S1 Table — (XLSX) [file ppat.1005820.s005.xlsx]

## Sheet: New Sheet
S1 Table: Mass spectrometry data for the identification of proteins present in purified PorK/N complex. The data corresponds to Fig 2B.
Gel Band	Locus Tag	Protein Description	MW [kDa]	Mascot Score	# Peptides	Sequence Coverage [%]
Band 01	PG0288	lipoprotein, putative, PorK	55.8655	67.55	6	21.1813
Band 01	PG0291	PorN protein	41.6433	49.04	3	9.41828
Band 01	PG1286	ferritin,	18.5161	47.43	3	16.25
Band 01	PG0189	hypothetical protein,	25.6771	28.43	2	11.0638
Band 01	PG1019	hypothetical protein,	43.2817	94.15	1	7.37913
Band 01	PG0193	cationic outer membrane protein OmpH,	18.7978	53.24	1	7.36196
Band 01	PG1942	ribosomal protein S12,	14.76	27.1	1	16.4179
Band 02	PG0189	hypothetical protein,	25.6771	588.143	21	57.4468
Band 02	PG0288	lipoprotein, putative, PorK	55.8655	57.28	4	14.2566
Band 02	PG0291	PorN protein	41.6433	52.85	3	11.9114
Band 02	PG1019	hypothetical protein,	43.2817	91.38	2	9.66921
Band 02	PG1910	ribosomal protein L17,	18.0247	27.51	2	15
Band 02	PG0394	DNA-directed RNA polymerase, beta subunit,	142.252	26.28	2	3.38849
Band 02	PG0597	ribosomal protein L9,	19.4505	31.53	1	6.70391
Band 03	PG0288	lipoprotein, putative, PorK	55.8655	115.44	8	24.8473
Band 03	PG0189	hypothetical protein,	25.6771	137.58	5	34.4681
Band 03	PG0291	PorN protein	41.6433	45.95	3	11.6343
Band 03	PG1019	hypothetical protein,	43.2817	71.84	2	7.37913
Band 03	PG0751	porT protein,	28.0863	31.78	2	11.4754
Band 03	PG1938	ribosomal protein L3,	21.8755	44.58	1	4.87805
Band 04	PG0288	lipoprotein, putative, PorK	55.8655	131.984	10	20.1629
Band 04	PG1019	hypothetical protein,	43.2817	95.31	4	13.2316
Band 04	PG0189	hypothetical protein,	25.6771	93.53	4	23.4043
Band 05	PG0288	lipoprotein, putative, PorK	55.8655	111.633	10	25.2546
Band 05	PG0291	PorN protein	41.6433	88.56	4	10.2493
Band 05	PG1019	hypothetical protein,	43.2817	76.63	2	10.9415
Band 05	PG0189	hypothetical protein,	25.6771	53.99	2	11.0638
Band 05	PG1704	thiol:disulfide interchange protein dsbD, putative,	75.4769	34.23	2	4.54545
Band 06	PG0288	lipoprotein, putative, PorK	55.8655	219.297	15	25.6619
Band 06	PG0291	PorN protein	41.6433	195.92	8	23.2687
Band 06	PG0189	hypothetical protein,	25.6771	82.91	3	17.0213
Band 06	PG1019	hypothetical protein,	43.2817	74.85	3	7.37913
Band 07	PG0291	PorN protein	41.6433	381.82	11	27.1468
Band 07	PG1911	DNA-directed RNA polymerase, alpha subunit,	36.7751	153.54	7	30
Band 07	PG0027	hypothetical protein,	43.2396	146.52	7	34.0153
Band 07	PG0288	lipoprotein, putative, PorK	55.8655	106.43	7	17.3116
Band 07	PG1019	hypothetical protein,	43.2817	51.73	3	10.9415
Band 07	PG0324	histidine ammonia-lyase,	54.8183	36.1	2	1.81087
Band 07	PG0189	hypothetical protein,	25.6771	53.77	1	6.38298
Band 08	PG0288	lipoprotein, putative, PorK	55.8655	260.08	14	29.9389
Band 08	PG0291	PorN protein	41.6433	286.334	13	31.5789
Band 08	PG1019	hypothetical protein,	43.2817	59.96	2	10.9415
Band 08	PG0394	DNA-directed RNA polymerase, beta subunit,	142.252	26.84	2	2.52167
Band 08	PG0189	hypothetical protein,	25.6771	45.2	1	6.38298
Band 09	PG0291	PorN protein	41.6433	434.524	25	32.133
Band 09	PG1019	hypothetical protein,	43.2817	142.04	14	24.173
Band 09	PG0288	lipoprotein, putative, PorK	55.8655	162.66	11	26.6802
Band 09	PG0189	hypothetical protein,	25.6771	40.19	3	17.0213
Band 09	PG1625	hypothetical protein,	45.8738	27.96	2	9.25
Band 10	PG0291	PorN protein	41.6433	815.827	47	46.5374
Band 10	PG0288	lipoprotein, putative, PorK	55.8655	140.267	13	29.3279
Band 10	PG1019	hypothetical protein,	43.2817	76.23	9	19.084
Band 10	PG0387	translation elongation factor Tu,	43.6712	33.66	1	3.29114
Band 11	PG0288	lipoprotein, putative, PorK	55.8655	295.454	19	33.1976
Band 11	PG0291	PorN protein	41.6433	407.971	16	34.072
Band 11	PG1232	glutamate dehydrogenase, NAD-specific,	49.1672	46.99	3	8.31461
Band 11	PG1824	enolase,	45.7923	66.34	2	6.35294
Band 11	PG1019	hypothetical protein,	43.2817	66.02	2	10.9415
Band 11	PG0324	histidine ammonia-lyase,	54.8183	35.57	1	1.81087
Band 11	PG0593	HtrA protein,	52.7442	31.88	1	2.81124
Band 12	PG0288	lipoprotein, putative, PorK	55.8655	156.53	13	26.0692
Band 12	PG1232	glutamate dehydrogenase, NAD-specific,	49.1672	155.384	9	21.573
Band 12	PG0291	PorN protein	41.6433	208.281	8	24.0997
Band 12	PG1881	hypothetical protein,	52.7409	145.187	7	18.75
Band 12	PG1019	hypothetical protein,	43.2817	59	2	10.9415
Band 12	PG0324	histidine ammonia-lyase,	54.8183	31.41	1	1.81087
Band 12	PG0394	DNA-directed RNA polymerase, beta subunit,	142.252	25.25	1	0.866824
Band 13	PG1881	hypothetical protein,	52.7409	521.46	20	42.9167
Band 13	PG0288	lipoprotein, putative, PorK	55.8655	276.727	19	37.8819
Band 13	PG0186	lipoprotein RagB,	56.4345	78.64	7	23.5529
Band 13	PG0291	PorN protein	41.6433	126.29	6	18.0055
Band 13	PG1626	hypothetical protein,	60.9059	69.31	3	4.51264
Band 13	PG0394	DNA-directed RNA polymerase, beta subunit,	142.252	31.26	3	3.23089
Band 13	PG0692	4-hydroxybutyryl-CoA dehydratase,	53.9996	28.46	3	10.9053
Band 13	PG1019	hypothetical protein,	43.2817	55.16	2	10.9415
Band 14	PG0288	lipoprotein, putative, PorK	55.8655	735.406	35	47.4542
Band 14	PG1626	hypothetical protein,	60.9059	985.309	25	48.3755
Band 14	PG1881	hypothetical protein,	52.7409	607.825	25	43.5417
Band 14	PG1019	hypothetical protein,	43.2817	121.56	7	13.2316
Band 14	PG0291	PorN protein	41.6433	57.41	2	6.6482
Band 14	PG0759	TPR domain protein,	81.6499	26.96	2	4.60251
Band 15	PG0288	lipoprotein, putative, PorK	55.8655	1566.33	79	54.9898
Band 15	PG1626	hypothetical protein,	60.9059	67.12	3	7.58123
Band 15	PG1881	hypothetical protein,	52.7409	47.73	3	8.95833
Band 15	PG1612	methylmalonyl-CoA decarboxylase, alpha subunit,	56.6317	38.11	2	4.0619
Band 15	PG1019	hypothetical protein,	43.2817	62.7	1	7.37913
Band 15	PG1269	delta-1-pyrroline-5-carboxylate dehydrogenase,	59.9261	35.84	1	2.76243
Band 16	PG0288	lipoprotein, putative, PorK	55.8655	399.377	27	45.6212
Band 16	PG0520	chaperonin, 60 kDa,	58.0571	381.553	18	36.8807
Band 16	PG1803	v-type ATPase, subunit A,	65.568	34.38	2	3.93836
Band 16	PG1987	hypothetical protein,	63.6323	26.36	1	4.37956
Band 17	PG0288	lipoprotein, putative, PorK	55.8655	207.481	18	37.8819
Band 17	PG1701	trp-G type glutamine amidotransferase/dipeptidase,	65.8172	66.8	6	14.1196
Band 17	PG0291	PorN protein	41.6433	67.0667	4	11.9114
Band 17	PG1604	immunoreactive 84 kDa antigen PG93,	83.6555	97.6233	3	6.31443
Band 17	PG0394	DNA-directed RNA polymerase, beta subunit,	142.252	33.84	2	1.57604
Band 17	PG0324	histidine ammonia-lyase,	54.8183	36.06	1	1.81087
Band 18	PG1721	ribonuclease R,	80.1175	214.401	12	29.6296
Band 18	PG0766	polyribonucleotide nucleotidyltransferase,	82.2058	65.87	8	13.3244
Band 18	PG0288	lipoprotein, putative, PorK	55.8655	76.33	7	15.4786
Band 18	PG2029	hypothetical protein,	97.7035	41.09	7	8.38184
Band 18	PG0291	PorN protein	41.6433	68.75	4	12.4654
Band 18	PG0394	DNA-directed RNA polymerase, beta subunit,	142.252	33.82	2	2.52167
Band 18	PG0324	histidine ammonia-lyase,	54.8183	31.11	1	1.81087
Band 18	PG1604	immunoreactive 84 kDa antigen PG93,	83.6555	28.75	1	2.06186
Band 19	PG0185	ragA protein,	112.361	218.68	7	7.57129
Band 19	PG0288	lipoprotein, putative, PorK	55.8655	110.08	7	18.5336
Band 19	PG0291	PorN protein	41.6433	33.66	3	6.6482
Band 19	PG0394	DNA-directed RNA polymerase, beta subunit,	142.252	34.86	1	0.866824
Band 20	PG0394	DNA-directed RNA polymerase, beta subunit,	142.252	147.835	14	14.4996
Band 20	PG0026	hypothetical protein,	124.423	264.783	11	14.2476
Band 20	PG0288	lipoprotein, putative, PorK	55.8655	97.02	6	18.5336
Band 21	PG0395	DNA-directed RNA polymerase, beta' subunit,	160.159	70.1033	12	14.3057
Band 21	PG1864	leucine-rich protein,	145.406	127.47	7	8.45182
Band 21	PG0324	histidine ammonia-lyase,	54.8183	36.21	1	1.81087
