# Supplementary material for: Structural Insights into the PorK and PorN Components of the Porphyromonas gingivalis Type IX Secretion System
Source: PLoS Pathog. 2016 Aug 10;12(8):e1005820. doi: 10.1371/journal.ppat.1005820 (PMC4980022; doi:10.1371/journal.ppat.1005820)
Supplement: S2 Table — (XLSX) [file ppat.1005820.s006.xlsx]

## Sheet: PorKN native complex
S2 Table: Mass spectrometry data for Blue Native PAGE band of purified PorK/N complex. Data corresponds to Fig 2C
Locus Tag	Protein Description	MW [kDa]	Mascot Score	# Peptides	Sequence Coverage [%]	EmPAI
PG0291	PorN Protein	41.757	1569	236	48.8	6.26
PG0288	lipoprotein, putative, PorK	56.208	1019	254	42.4	3.93
PG1960	ribosomal protein L28	9.118	105	10	60.8	2.66
PG0189	hypothetical protein	25.848	181	45	50.6	1.98
PG1914	ribosomal protein S13	14.043	99	14	54.8	1.95
PG1881	hypothetical protein	53.026	297	43	35.4	1.62
PG1932	ribosomal protein S3	27.649	109	31	49.6	1.22
PG0990	ribosomal protein L35	7.548	30	10	73.8	1.16
PG0391	ribosomal protein L1	25.009	166	13	50.4	0.87
PG1924	ribosomal protein S8	14.845	66	28	74	0.85
PG1923	ribosomal protein L6	20.399	136	13	34.4	0.84
PG0694	immunoreactive 42 kDa antigen PG33	42.596	170	19	28.4	0.82
PG1938	ribosomal protein L3	22.047	104	12	45.4	0.76
PG1334	band 7/Mec-2 family protein	36.527	159	36	48.8	0.68
PG0090	Dps family protein	17.91	63	7	39.6	0.68
PG1910	ribosomal protein L17	18.082	46	10	37.5	0.67
PG1612	methylmalonyl-CoA decarboxylase, alpha subunit	56.974	274	26	26.1	0.66
PG0520	chaperonin, 60 kDa	58.228	187	31	36.9	0.64
PG1356	hypothetical protein	18.982	145	12	17.3	0.63
PG0695	immunoreactive 43 kDa antigen PG32, Porphyromonas gingivalis	43.5	132	8	14	0.55
Note: Only the top 20 proteins (based on EmPAI value) are shown

## Sheet: Sheet1
Locus Tag	Protein Description	MW [kDa]	Mascot Score	# Peptides	Sequence Coverage [%]
PG0288	lipoprotein, putative, PorK	56.208	1019	254	42.4
PG0291	PorN Protein	41.757	1569	236	48.8
PG0189	hypothetical protein	25.848	181	45	50.6
PG1881	hypothetical protein	53.026	297	43	35.4
PG1334	band 7/Mec-2 family protein	36.527	159	36	48.8
PG0520	chaperonin, 60 kDa	58.228	187	31	36.9
PG1932	ribosomal protein S3	27.649	109	31	49.6
PG1924	ribosomal protein S8	14.845	66	28	74
PG1612	methylmalonyl-CoA decarboxylase, alpha subunit	56.974	274	26	26.1
PG0694	immunoreactive 42 kDa antigen PG33	42.596	170	19	28.4
PG1914	ribosomal protein S13	14.043	99	14	54.8
PG0391	ribosomal protein L1	25.009	166	13	50.4
PG1923	ribosomal protein L6	20.399	136	13	34.4
PG1356	hypothetical protein	18.982	145	12	17.3
PG1938	ribosomal protein L3	22.047	104	12	45.4
PG1960	ribosomal protein L28	9.118	105	10	60.8
PG1910	ribosomal protein L17	18.082	46	10	37.5
PG0990	ribosomal protein L35	7.548	30	10	73.8
PG0090	Dps family protein	17.91	63	7	39.6
