# Supplementary material for: Structural Insights into the PorK and PorN Components of the Porphyromonas gingivalis Type IX Secretion System
Source: PLoS Pathog. 2016 Aug 10;12(8):e1005820. doi: 10.1371/journal.ppat.1005820 (PMC4980022; doi:10.1371/journal.ppat.1005820)
Supplement: S4 Table — (XLSX) [file ppat.1005820.s008.xlsx]

## Sheet: Sheet1
S4 Table: Quantification of proteins present in PorK and PorN bands using MaxQuant software. See Fig 2B.
	1. PorK band					2. PorN bands
	Protein	LFQ	%			Protein	LFQ	%
	PG0288 - PorK	220630000000	94.3455			PG0291 - PorN	79011000000	94.8919
	PG1612	4123100000	1.76311			PG0288	2447500000	2.93944
	PG2100	2490600000	1.06503			PG0387	452190000	0.543079
	PG1269	2208100000	0.944224			PG1824	212970000	0.255776
	PG0344	1616900000	0.691416			PG0547	170900000	0.20525
	PG1881	1118400000	0.478248			PG0189	131310000	0.157703
	PG1626	851880000	0.36428			PG1647	94097000	0.11301
	PG0291	287490000	0.122936			PG1374	80786000	0.0970237
	PG2102	107020000	0.0457637			PG1164	79279000	0.0952138
	PG1872	76586000	0.0327496			PG1844	62261000	0.0747752
	PG1256	65045000	0.0278144			PG1625	54852000	0.0658771
	PG1988	56861000	0.0243148			PG1881	52243000	0.0627437
	PG2174	48720000	0.0208336			PG0694	49985000	0.0600318
	PG1842	43537000	0.0186172			PG1975	49697000	0.0596859
	PG1313	26740000	0.0114345			PG2092	49146000	0.0590242
	PG0411	18248000	0.00780318			PG1523	30426000	0.0365415
	PG2029	17611000	0.00753079			PG0695	22534000	0.0270633
	PG0394	14983000	0.00640701			PG2100	21589000	0.0259283
	PG1424	11980000	0.00512287			PG0394	17598000	0.0211351
	PG1935	10850000	0.00463966			PG1565	17261000	0.0207304
	PG0639	8431700	0.00360555			PG1986	15649000	0.0187944
	PG1942	4908000	0.00209875			PG0088	14996000	0.0180101
	PG0095	4091500	0.0017496			PG0593	14830000	0.0178108
	PG0026	2876300	0.00122996			PG1030	13976000	0.0167851
	PG0254	2282900	0.00097621			PG0185	13920000	0.0167179
	PG0694	1622500	0.000693811			PG1626	12265000	0.0147302
	PG0189	1307200	0.000558983			PG1932	9970200	0.0119742
	PG1932	1125900	0.000481456			PG2029	7341900	0.0088176
	PG0185	1089200	0.000465762			PG0350	5788200	0.00695161
	PG2018	946560	0.000404767			PG0677	5248600	0.00630355
						PG1346	4642700	0.00557587
						PG0111	4501500	0.00540629
						PG1942	4183900	0.00502485
						PG1232	4072300	0.00489082
						PG0186	3997700	0.00480122
						PG1851	3764800	0.00452151
						PG0126	3239100	0.00389015
						PG1935	3160500	0.00379575
						PG1304	2988100	0.0035887
						PG1653	2722900	0.00327019
						PG1938	1589200	0.00190862
						PG1055	1223800	0.00146978
						PG1701	804170	0.000965805
						PG0128	751940	0.000903077
						PG0987	582840	0.000699989
						PG0133	365780	0.0004393
