# Supplementary material for: Structural Insights into the PorK and PorN Components of the Porphyromonas gingivalis Type IX Secretion System
Source: PLoS Pathog. 2016 Aug 10;12(8):e1005820. doi: 10.1371/journal.ppat.1005820 (PMC4980022; doi:10.1371/journal.ppat.1005820)
Supplement: S5 Table — (XLSX) [file ppat.1005820.s009.xlsx]

## Sheet: New Sheet
S5 Table: Mass spectrometry data for proteins co-immunoprecipitated with PorL, and eluted with myc peptide. See Fig 6B.
Gel Band	Locus Tag	Protein Description and W83 equivalent locus tag	MW [kDa]	Mascot Score	# Peptides	Sequence Coverage [%]
Band 01	PGN_1246	protein;No equivalent in W83	159.096	29.71	4	1.44613
Band 01	PGN_1675	conserved hypothetical protein;PG0289	34.8806	42.21	2	7.76699
Band 01	PGN_1648	putative 50S ribosomal protein L21;PG0314	11.7855	68.32	1	12.381
Band 02	PGN_1675	conserved hypothetical protein;PG0289	34.8806	455.7	9	30.7443
Band 02	PGN_0279	putative 50S ribosomal protein L25;PG0167	20.9844	283.98	8	39.0625
Band 02	PGN_0167	30S ribosomal protein S16;PG2117	20.6917	142.563	5	19.2708
Band 02	PGN_1853	50S ribosomal protein L6;PG1923	20.342	134.483	3	19.1257
Band 02	PGN_0667	putative GTP cyclohydrolase I;PG0625	22.2873	74.36	2	9.32642
Band 02	PGN_1756	putative 2-oxoglutarate oxidoreductase gamma subunit;PG1809	20.1266	26.93	2	13.8122
Band 02	PGN_0641	50S ribosomal protein L9;PG0597	19.3184	45.89	1	6.70391
Band 02	PGN_1638	histidine ammonia-lyase;PG0324	54.8342	35.11	1	1.81087
Band 03	PGN_1675	conserved hypothetical protein;PG0289	34.8806	472.09	12	26.2136
Band 03	PGN_1173	putative electron transfer flavoprotein beta subunit;PG1077	28.5327	234.63	11	41.3793
Band 03	PGN_0827	glucosamine-6-phosphate isomerase;PG0803	29.2238	128.167	4	17.1103
Band 03	PGN_1990	conserved hypothetical protein;PG2044	28.7403	119.247	3	13.9442
Band 03	PGN_1578	translation elongation factor Tu;PG0387	43.6412	64.96	3	10.8861
Band 03	PGN_0504	methylmalonyl-CoA decarboxylase beta subunit;PG1608	40.6643	88.38	2	6.78851
Band 03	PGN_1091	conserved hypothetical protein;PG1302	23.2151	64.24	2	14.7619
Band 04	PGN_1675	conserved hypothetical protein;PG0289 - PorL	34.8806	1263.84	33	50.4854
Band 04	PGN_1124	Band 7 protein;PG1334	36.5274	184.39	4	21.4724
Band 04	PGN_1848	preprotein translocase SecY subunit;PG1918	48.4203	52.14	2	6.27803
Band 04	PGN_0010	probable L-threonine-O-3-phosphate decarboxylase;PG0012	39.0127	50.68	2	7.89474
Band 04	PGN_0891	>PGN_0891;dioxygenase;PG1416	33.0619	49.31	1	5.7508
Band 05	PGN_1174	electron transfer flavoprotein alpha subunit;PG1078	36.7323	547.095	13	40.597
Band 05	PGN_1675	conserved hypothetical protein;PG0289	34.8806	531.46	11	34.9515
Band 05	PGN_0180	FimA type I fimbrilin;PG2132	41.3408	152.795	9	36.0313
Band 05	PGN_1841	DNA-directed RNA polymerase alpha subunit;PG1911	36.7751	121.763	4	16.0606
Band 05	PGN_1578	translation elongation factor Tu;PG0387	43.6412	32.11	3	10.1266
Band 05	PGN_1728	lysine-specific cysteine proteinase Kgp;PG1844	187.145	43.96	1	1.39292
Band 05	PGN_1328	protein;No equivalent in W83	41.4829	30.89	1	7.23861
Band 05	PGN_1529	putative oxidoreductase;PG0430	37.0478	27.33	1	3.58209
Band 06	PGN_1675	conserved hypothetical protein;PG0289	34.8806	401.426	11	31.3916
Band 06	PGN_0728	outer membrane protein 40 precursor;PG0694	42.4071	246.22	8	18.9474
Band 06	PGN_1172	acyl-CoA dehydrogenase short-chain specific;PG1076	41.914	215.319	8	26.9129
Band 06	PGN_0374	conserved hypothetical protein;PG0276	44.1726	151.55	5	18.6667
Band 06	PGN_1728	lysine-specific cysteine proteinase Kgp;PG1844	187.145	102.563	4	4.35287
Band 06	PGN_1970	arginine-specific cysteine proteinase RgpA;PG2024	185.208	102.563	4	4.40399
Band 06	PGN_1578	translation elongation factor Tu;PG0387	43.6412	146.73	3	10.8861
Band 06	PGN_0348	putative universal stress protein UspA;PG0245	42.5202	129.227	3	11.6216
Band 06	PGN_1174	electron transfer flavoprotein alpha subunit;PG1078	36.7323	121.687	3	12.8358
Band 06	PGN_2012	outer membrane efflux protein;PG0063	44.226	78.38	2	6.63265
Band 06	PGN_2073	conserved hypothetical protein;PG2207	38.4099	57.4	2	6.48968
Band 06	PGN_1519	hemagglutinin-related protein;PG0443	39.3134	25.15	1	2.29885
Band 07	PGN_1578	translation elongation factor Tu;PG0387	43.6412	807.963	28	52.4051
Band 07	PGN_1674	hypothetical protein;PG0290	56.5254	333.183	11	25
Band 07	PGN_0637	putative heat shock-related protease htrA protein;PG0593	52.8022	126.78	7	14.257
Band 07	PGN_1675	conserved hypothetical protein;PG0289	34.8806	152.12	4	19.4175
Band 07	PGN_1514	conserved hypothetical protein;PG0448	48.4617	122.583	4	9.21659
Band 07	PGN_0813	protein;PG0790	43.5738	91.49	4	14.9746
Band 07	PGN_1480	conserved hypothetical protein with DUF389 domain;PG0490	49.4988	36.82	4	8.29596
Band 08	PGN_0179	60 kDa protein;PG2131	55.2505	407.636	14	32.449
Band 08	PGN_0128	immunoreactive 53 kDa antigen;PG2167	53.5609	223.155	11	20.4593
Band 08	PGN_1728	lysine-specific cysteine proteinase Kgp;PG1844	187.145	214.31	9	5.22345
Band 08	PGN_1674	hypothetical protein;PG0290	56.5254	192.3	6	18.4109
Band 08	PGN_1675	conserved hypothetical protein;PG0289	34.8806	94.4667	4	18.123
Band 08	PGN_2019	UDP-3-O-[3-hydroxymyristoyl] N-acetylglucosamine deacetylase;PG0071	51.6579	86.6067	3	9.52381
Band 08	PGN_1449	inosine-5'-monophosphate dehydrogenase;PG0523	54.9739	55.7467	3	7.63052
Band 08	PGN_0294	receptor antigen B;PG0186	56.8665	36.8	3	8.15109
Band 08	PGN_1315	conserved hypothetical protein;PG1037	53.6677	102.67	2	7.18954
Band 08	PGN_0477	conserved hypothetical protein;PG1626	60.9639	50.78	2	5.41516
Band 08	PGN_1552	putative peptidyl-prolyl cis-trans isomerase;PG0415	53.2346	49.5	1	2.82609
Band 08	PGN_2041	alkaline protease AprF;PG0094	55.5683	35.86	1	1.59681
Band 08	PGN_1638	histidine ammonia-lyase;PG0324	54.8342	27.86	1	1.81087
Band 09	PGN_1674	hypothetical protein;PG0290 - PorM	56.5254	1146.35	43	41.2791
Band 09	PGN_0500	methylmalonyl-CoA decarboxylase alpha subunit;PG1612	56.6317	329.627	12	30.9478
Band 09	PGN_1675	conserved hypothetical protein;PG0289	34.8806	116.14	3	11.6505
Band 09	PGN_0354	putative nitrogen utilization substance protein A;PG0254	50.1882	72.82	3	9.45946
Band 09	PGN_1552	putative peptidyl-prolyl cis-trans isomerase;PG0415	53.2346	27.6	2	7.17391
Band 09	PGN_1391	putative ribonuclease E;PG1256	58.4959	53.88	1	2.11946
Band 10	PGN_1674	hypothetical protein;PG0290	56.5254	402.28	12	29.4574
Band 10	PGN_0411	thiol-disulfide interchange protein;PG1704	75.4769	85.19	5	5.42522
Band 10	PGN_1323	TPR domain protein;PG1028	62.5445	60.3233	5	13.2743
Band 10	PGN_1675	conserved hypothetical protein;PG0289	34.8806	92.24	2	7.11974
Band 10	PGN_1081	conserved hypothetical protein;PG1291	64.8678	33.2	1	1.57068
Band 11	PGN_0916	molecular chaperone DnaK;PG1208	69.0015	510.371	19	25.9375
Band 11	PGN_1088	30S ribosomal protein S1;PG1297	67.4241	358.195	13	18.6978
Band 11	PGN_1675	conserved hypothetical protein;PG0289	34.8806	427.38	9	31.3916
Band 11	PGN_1674	hypothetical protein;PG0290	56.5254	136.83	7	19.9612
Band 11	PGN_0962	threonyl-tRNA synthetase;PG0992	75.3895	59.45	4	5.51302
Band 12	PGN_1630	transcription termination factor Rho;PG0332	72.1093	460.986	21	30.5471
Band 12	PGN_0792	polyribonucleotide nucleotidyltransferase;PG0766	86.0108	523.776	16	24.9354
Band 12	PGN_1675	conserved hypothetical protein;PG0289	34.8806	174.35	5	22.6537
Band 12	PGN_0396	ribonuclease R;PG1721	83.5294	43	2	5.33516
Band 12	PGN_1674	hypothetical protein;PG0290	56.5254	49.51	1	3.10078
Band 12	PGN_1638	histidine ammonia-lyase;PG0324	54.8342	32.58	1	1.81087
Band 12	PGN_1702	protein-export membrane protein SecD/SecF;PG1762	107.125	32.49	1	1.42712
Band 13	PGN_1702	protein-export membrane protein SecD/SecF;PG1762	107.125	818.06	25	30.2752
Band 13	PGN_2013	efflux system protein;PG0064	113.355	214.52	12	13.4745
Band 13	PGN_1338	pyruvate phosphate dikinase;PG1017	100.406	170.7	11	16.63
Band 13	PGN_0299	putative outer membrane protein;PG0191	101.821	153.721	11	14.5903
Band 13	PGN_0875	DNA gyrase A subunit;PG1386	95.9391	106.26	8	13.9697
Band 13	PGN_1226	ribonucleotide reductase;PG1129	96.2441	37.59	4	8.11765
Band 13	PGN_0662	ATP-dependent protease La;PG0620	95.9053	73.8467	3	6.0355
Band 14	PGN_1571	DNA-directed RNA polymerase beta subunit;PG0394	142.292	614.705	25	24.0347
Band 14	PGN_1458	preprotein translocase SecA subunit;PG0514	127.161	121.153	8	9.7035
Band 14	PGN_1675	conserved hypothetical protein;PG0289	34.8806	283.901	7	30.7443
Band 14	PGN_1570	DNA-directed RNA polymerase beta' subunit;PG0395	160.143	26.31	2	1.39567
Band 14	PGN_1702	protein-export membrane protein SecD/SecF;PG1762	107.125	31.04	1	1.42712
Band 15	PGN_1601	conserved hypothetical protein with lemA family domain;PG0360	22.3486	392.745	11	39.899
