# Supplementary material for: Structural Insights into the PorK and PorN Components of the Porphyromonas gingivalis Type IX Secretion System
Source: PLoS Pathog. 2016 Aug 10;12(8):e1005820. doi: 10.1371/journal.ppat.1005820 (PMC4980022; doi:10.1371/journal.ppat.1005820)
Supplement: S6 Table — (XLSX) [file ppat.1005820.s010.xlsx]

## Sheet: KN_60min_Exclude_2charge.mgf_in
S6 Table: Mass spectrometry cross-linking data from purified PorK/N complex. The cross-links were found using the program pLink
Order	Sequence, Order	Score	Calc_Mass	error (ppm)	Modification	Rank	Proteins
1	ADNSLVYTGGFVSHGIQFYYKSQNYYAIPIR(21)-KMSLEQFKK(8):0
	1,1	4.68e-08	4846.45	0.441469	null	1	PG1881(398)-PG1881(356)
	2,1	1.43e-06	4846.45	3.3667	null	1	PG1881(398)-PG1881(356)
	3,1	0.000123	4846.45	0.796294	null	1	PG1881(398)-PG1881(356)
2	ADNSLVYTGGFVSHGIQFYYKSQNYYAIPIR(21)-MSLEQFKK(7):0
	1,2	3.03e-07	4718.35	-0.194942	null	1	PG1881(398)-PG1881(356)
3	AKADNSLVYTGGFVSHGIQFYYK(2)-MSLEQFKK(7):0
	1,3	3.42e-07	3711.86	1.27395	null	1	PG1881(377)-PG1881(356)
	2,3	0.0212	3711.86	-2.86841	null	1	PG1881(377)-PG1881(356)
4	AVGGELTGAKLSSWNEPSPFGMIQVPR(10)-FGEPVTPHLDWSKPIPSEKR(19):0
	1,4	2.05e-07	5284.7	0.908108	null	1	PG0288(39)-PG0288(148)
5	AVGGELTGAKLSSWNEPSPFGMIQVPR(10)-GKNITSR(2):0
	1,5	0.00061	3739.94	0.54799	null	1	PG0288(39)-PG0291(321)
6	AVGGELTGAKLSSWNEPSPFGMIQVPR(10)-KGIR(1):0
	1,6	0.013	3437.81	1.29986	null	1	PG0288(39)-PG0288(309)
	2,6	0.0226	3437.81	1.17773	null	1	PG0288(39)-PG0288(309)
	3,6	0.0269	3437.81	1.39583	null	1	PG0288(39)-PG0288(309)
7	AVGGELTGAKLSSWNEPSPFGMIQVPR(10)-SEFNFLPYSDGYKYLGTAR(13):0
	1,7	5.4e-10	5192.56	1.12254	null	1	PG0288(39)-PG0189(125)
	2,7	7.72e-08	5192.56	1.43832	null	1	PG0288(39)-PG0189(125)
8	AVGGELTGAKLSSWNEPSPFGMIQVPR(10)-TSIAFSSGKAPK(9):0
	1,8	4.78e-06	4158.15	1.61571	null	1	PG0288(39)-PG0288(480)
	2,8	0.000107	4158.15	1.22381	null	1	PG0288(39)-PG0288(480)
	3,8	0.000346	4158.15	1.39211	null	1	PG0288(39)-PG0288(480)
9	AYYVKEEWYFTPTNSDVDIK(5)-LTQKTDNAPWR(4):0
	1,9	6.17e-10	3933.91	1.34183	null	1	PG0291(174)-PG0291(64)
	2,9	2.86e-07	3933.91	1.09786	null	1	PG0291(174)-PG0291(64)
10	DANPGCDFMPLQVEYKEK(16)-KVHDECYAR(1):0
	1,10	0.0221	3454.56	0.529579	6,C(Carbamidomethyl_C);24,C(Carbamidomethyl_C);	1	PG0766(65)-PG0766(247)
11	DFECHCGKYKR(8)-MTKEEMR(3):0
	1,11	0.0713	2560.13	4.9548	4,C(Carbamidomethyl_C);6,C(Carbamidomethyl_C);	1	PG0395(70)-PG1721(3)
12	EEWYFTPTNSDVDIKIQAICPIMTGQDEFGEVR(15)-LTQKTDNAPWR(4):0
	1,12	4.66e-07	5354.55	0.547095	20,C(Carbamidomethyl_C);	1	PG0291(189)-PG0291(64)
	2,12	5.36e-06	5354.55	0.272614	20,C(Carbamidomethyl_C);	1	PG0291(189)-PG0291(64)
13	EGKASDYEILTCR(3)-EGKASDYEILTCR(3):0
	1,13	4e-12	3219.51	2.83805	12,C(Carbamidomethyl_C);25,C(Carbamidomethyl_C);	1	PG0766(84)-PG0766(84)
14	EGKDDFGYNAR(3)-EGAVVVQKVK(8):0
	1,14	1.73e-13	2464.26	0.036507	null	1	PG0520(473)-PG0520(468)
	2,14	2.76e-07	2464.26	0.786932	null	1	PG0520(473)-PG0520(468)
	3,14	0.0237	2464.26	0.677411	null	1	PG0520(473)-PG0520(468)
15	ESTVNPKNYFTAYVPR(7)-HFDDEKAPNKDSYGR(10):0
	1,15	0.00105	3800.81	0.281444	null	1	PG1881(312)-PG1881(418)
16	FGEPVTPHLDWSKPIPSEKR(13)-LADPAYGGNEEYKITENK(13):0
	1,16	0.0459	4468.22	-1.38503	null	1	PG0288(142)-PG0288(124)
17	GKNITSR(2)-GKNITSR(2):0
	1,17	1.68e-05	1686.94	0.681301	null	1	PG0291(321)-PG0291(321)
	2,17	0.00109	1686.94	0.592436	null	1	PG0291(321)-PG0291(321)
	3,17	0.00607	1686.94	-3.96934	null	1	PG0291(321)-PG0291(321)
	4,17	0.0157	1686.94	-3.96934	null	1	PG0291(321)-PG0291(321)
18	GKNITSR(2)-LEKAR(3):0
	1,18	6.75e-06	1527.87	0.320496	null	1	PG0291(321)-PG0291(317)
	2,18	6.51e-05	1527.87	0.438229	null	1	PG0291(321)-PG0291(317)
19	GQGEGAAETEAVEPKK(15)-GKNITSR(2):0
	1,19	0.0252	2512.28	0.409822	null	1	PG0291(343)-PG0291(321)
20	HLAKLSSGTNEAYGDNSPLADR(4)-ESTVNPKNYFTAYVPR(7):0
	1,20	1.79e-19	4338.12	-0.163627	null	1	PG1881(233)-PG1881(312)
	2,20	3.89e-19	4338.12	-1.27906	null	1	PG1881(233)-PG1881(312)
	3,20	7.58e-15	4338.12	0.889579	null	1	PG1881(233)-PG1881(312)
21	IDKELQGFR(3)-GKNITSR(2):0
	1,21	8.89e-11	2017.1	-0.17343	null	1	PG0291(284)-PG0291(321)
	2,21	0.00562	2017.1	-0.109013	null	1	PG0291(284)-PG0291(321)
	3,21	0.0675	2017.1	0.475694	null	1	PG0291(284)-PG0291(321)
22	IDKELQGFR(3)-MESKR(4):0
	1,22	0.0384	1891.98	0.132066	null	1	PG0291(284)-PG0291(280)
23	IDKSVTPPITGGFSLGASWK(3)-NLLTVTKYK(7):0
	1,23	0.00158	3276.8	1.16541	null	1	PG0185(858)-PG0185(986)
24	KPWEQKVDFAMPCATQNEMNLEDAK(6)-GTVPKDIFECK(5):0
	1,24	0.01	4410.07	4.90354	13,C(Carbamidomethyl_C);35,C(Carbamidomethyl_C);	1	PG1232(312)-PG1864(822)
25	KTDFNLNQVAIYTK(1)-KGGTHDPLQSVR(1):0
	1,25	0.0297	3085.62	-0.550763	null	1	PG1881(292)-PG1881(55)
26	LHILGKIMEAQPETR(6)-MLNVVSK(1):0
	1,26	5.13e-10	2662.45	0.259061	null	1	PG0766(539)-PG0766(1)
	2,26	0.0063	2662.45	0.867291	null	1	PG0766(539)-PG0766(1)
27	LLSTQIVDKKSQLSEASR(10)-TVEPTSDLSFDLKIPK(13):0
	1,27	0.000103	3929.12	3.32558	null	1	PG1881(176)-PG1881(97)
28	LSPYVAAGLSLGFASGAKGSAFAPGITAGMGVK(18)-NKDATGALVLR(2):0
	1,28	3.99e-07	4347.33	2.40551	null	1	PG0189(149)-PG0189(211)
29	MGDSNNKYPWSTEDLR(7)-GKNITSR(2):0
	1,29	0.0125	2824.34	-0.601695	null	1	PG0288(342)-PG0291(321)
30	MGDSNNKYPWSTEDLR(7)-KGIR(1):0
	1,30	0.00781	2522.22	-4.51011	null	1	PG0288(342)-PG0288(309)
31	MGDSNNKYPWSTEDLR(7)-NKAATR(2):0
	1,31	7.85e-05	2709.28	3.43505	null	1	PG0288(342)-PG0291(351)
32	NAFALMEAIGVTIKEIDIK(14)-KNIIAVTMPGFGTSDR(1):0
	1,32	1.35e-11	3919.08	-1.13263	null	1	PG0531(414)-PG0531(382)
33	NLFSTIFGLINSNSLDVYEYLDGFEAFTDQYKIK(32)-IKFQEFLDRFGIYYQPSTNK(2):0
	1,33	0.00328	6595.28	-1.01117	null	1	PG0291(131)-PG0291(133)
34	QAPNEVIAPLLLQQLKR(16)-KATGNAADR(1):0
	1,34	7.58e-16	2970.66	1.04318	null	1	PG2029(824)-PG2029(834)
	2,34	3.31e-12	2970.66	0.487941	null	1	PG2029(824)-PG2029(834)
35	QLSTPIEIPIIIGGKEIR(15)-VGEKEVLQAIEAAEK(4):0
	1,35	3.4e-09	3727.1	2.07343	null	1	PG1269(50)-PG1269(79)
36	REGKASDYEILTCR(4)-EGKASDYEILTCR(3):0
	1,36	2.48e-13	3375.61	1.848	13,C(Carbamidomethyl_C);26,C(Carbamidomethyl_C);	1	PG0766(84)-PG0766(84)
37	SEFNFLPYSDGYKYLGTAR(13)-APKSSR(3):0
	1,37	1.08e-05	3009.49	1.27886	null	1	PG0189(125)-PG0288(483)
	2,37	0.0614	3009.49	0.773959	null	1	PG0189(125)-PG0288(483)
38	SEFNFLPYSDGYKYLGTAR(13)-GKNITSR(2):0
	1,38	1.3e-09	3139.56	0.006368	null	1	PG0189(125)-PG0291(321)
39	SEFNFLPYSDGYKYLGTAR(13)-KGIR(1):0
	1,39	0.0184	2837.44	1.95177	null	1	PG0189(125)-PG0288(309)
40	SEFNFLPYSDGYKYLGTAR(13)-LKPR(2):0
	1,40	0.0093	2877.47	0.354354	null	1	PG0189(125)-PG0189(168)
	2,40	0.0216	2877.47	-1.25414	null	1	PG0189(125)-PG0189(168)
	3,40	0.0531	2877.47	-0.458576	null	1	PG0189(125)-PG0189(168)
41	SEFNFLPYSDGYKYLGTAR(13)-TSIAFSSGKAPK(9):0
	1,41	6.15e-05	3557.77	1.73936	null	1	PG0189(125)-PG0288(480)
	2,41	0.000773	3557.77	1.61291	null	1	PG0189(125)-PG0288(480)
42	TVEPTSDLSFDLKIPK(13)-KSQLSEASR(1):0
	1,42	0.0349	2931.54	-4.45689	null	1	PG1881(97)-PG1881(176)
43	VADSDIPSAEVKAYYVK(12)-GKNITSR(2):0
	1,43	1.56e-05	2766.44	-0.050588	null	1	PG0291(169)-PG0291(321)
	2,43	0.0278	2766.44	2.54385	null	1	PG0291(169)-PG0291(321)
44	VEGAKR(5)-MFMK(1):0
	1,44	0.00358	1351.7	3.2749	null	1	PG0411(382)-PG0291(1)
45	VKELIQLR(2)-SFQLER(1):0
	1,45	3.22e-12	1914.09	1.23231	null	1	PG1612(9)-PG1612(2)
	2,45	1.69e-11	1914.09	1.28975	null	1	PG1612(9)-PG1612(2)
